# Supplementary material for: Stool Microbiome Features and Weight Change Response to Treatment for cancer cachexia
Source: J Cachexia Sarcopenia Muscle. 2025 May 5;16(3):e13816. doi: 10.1002/jcsm.13816 (PMC12052804; doi:10.1002/jcsm.13816)
Supplement: Supplementary file 2 — Data S2 Supporting Information. [file JCSM-16-e13816-s003.xlsx]

## Sheet: Sheet1
Patient	Weight Change Group at V2	Alpha-Diversity (A) at V1	Lachnospira (L) Counts at V1	A>15	L>50	Either L>50 or A>15
1	WSG	24.9082	2946	Y	Y	Y
2	WSG	22.0219	536	Y	Y	Y
3	WSG	20.1991	528	Y	Y	Y
4	WSG	18.4525	40	Y	N	Y
5	WSG	18.3169	2379	Y	Y	Y
6	WSG	18.0299	505	Y	Y	Y
7	WSG	17.8825	555	Y	Y	Y
8	WSG	17.2638	2571	Y	Y	Y
9	WSG	17.0266	366	Y	Y	Y
10	WSG	16.6152	827	Y	Y	Y
11	WSG	16.4817	292	Y	Y	Y
12	WSG	15.7011	997	Y	Y	Y
13	WSG	14.8404	2613	N	Y	Y
14	WSG	14.2531	0	N	N	N
15	WSG	14.1598	128	N	Y	Y
16	WSG	13.8445	2200	N	Y	Y
17	WSG	13.0071	0	N	N	N
18	WSG	12.0751	297	N	Y	Y
19	WSG	11.8915	257	N	Y	Y
20	WSG	11.7841	0	N	N	N
21	WSG	11.3866	208	N	Y	Y
22	WSG	10.8133	588	N	Y	Y
23	WSG	10.7725	0	N	N	N
24	WSG	9.4075	0	N	N	N
25	WSG	9.34865	0	N	N	N
26	WSG	8.45767	0	N	N	N
27	WSG	8.25353	178	N	Y	Y
28	WSG	8.09947	0	N	N	N
29	WSG	7.37431	0	N	N	N
30	WL	15.221	324	Y	Y	Y
31	WL	15.0838	0	Y	N	Y
32	WL	13.437	0	N	N	N
33	WL	11.1087	8	N	N	N
34	WL	10.6457	0	N	N	N
35	WL	10.3383	0	N	N	N
36	WL	9.83742	0	N	N	N
37	WL	8.79307	0	N	N	N
Conditional Probability Calculations		Key:	PWSG = probability of being in WSG group at V2
			PWL = probability of being in WL group at V2
Worked example:
Using the counts from the table above the following probabilities can be calculated direcly
PWSG	0.783784	= 29/37
PWL	0.216216	= 8/37
PWSG and L>50	0.513514	=19/37
PWSG and L<=50	0.27027	=10/37
PWL and L>50	0.027027	=1/37
PWL andL<=50	0.189189	=7/37
P L>50	0.540541	=20/37
P L<=50	0.459459	=17/37
Conditional probabilities for each event can then be calculated by taking ratios
PWSG IF L>50	= (PWSG and L>50)/(P L>50)	= 0.51/0.54	0.95
PWL IF L > 50	= (PWL and L>50)/(P L>50)	=0.03/0.54	0.05
Only using L values
PWSG IF L>50	0.95
PWSG IF L<=50	0.59
PWL IF L>50	0.05
PWL IF L<=50	0.41
Only using A values
PWSG IF A>15	0.86
PWSG IF A<=15	0.74
PWL IF A>15	0.14
PWL IF A<=15	0.26
Using A and L values
PWSG IF either	0.91
PWSG IF neither	0.6
PWL IF either	0.09
PWL IF neither	0.4
